# Supplementary material for: Arabidopsis RETICULON-LIKE3 (RTNLB3) and RTNLB8 Participate in Agrobacterium-Mediated Plant Transformation
Source: Int J Mol Sci. 2018 Feb 24;19(2):638. doi: 10.3390/ijms19020638 (PMC5855860; doi:10.3390/ijms19020638)
Supplement: Supplementary file 1 [file ijms-19-00638-s001.zip]

Archive with 5 entries (5 files):
- supp data of 20180223/figure S1-20180221.docx
- supp data of 20180223/Table S1 GST and YTH assays-20180223.doc
- supp data of 20180223/Table S2-RTNLB mutant info-20180222.doc
- supp data of 20180223/Table S3-bacteria and plasmid-20180223-3.doc
- supp data of 20180223/Table S4 primers-2-20180222.doc
